# Supplementary material for: Notch-Dependent Expression of the Drosophila Hey Gene Is Supported by a Pair of Enhancers with Overlapping Activities
Source: Genes (Basel). 2024 Aug 14;15(8):1071. doi: 10.3390/genes15081071 (PMC11353301; doi:10.3390/genes15081071)
Supplement: Supplementary file 1 [file genes-15-01071-s001.zip]

Archive with 2 entries (2 files):
- genes-3113946-supplementary.pdf
- Suppl FIGURE S1.pdf
